# Supplementary material for: Automatically Detecting Pancreatic Cysts in Autosomal Dominant Polycystic Kidney Disease on MRI Using Deep Learning
Source: Tomography. 2024 Jul 16;10(7):1148–58. doi: 10.3390/tomography10070087 (PMC11281294; doi:10.3390/tomography10070087)
Supplement: Supplementary file 1 [file tomography-10-00087-s001.zip]

Archive with 1 entries (1 files):
- tomography-2997929-supplementary.pdf
